# Supplementary material for: The impact of classroom seating location and computer use on student academic performance
Source: PLoS One. 2020 Aug 5;15(8):e0236131. doi: 10.1371/journal.pone.0236131 (PMC7406012; doi:10.1371/journal.pone.0236131)
Supplement: S1 Raw Data — (TXT) [file pone.0236131.s001.txt]

lecturer	session	id	gender	grade	row	seat	laptop	nearby	migmag
1	1	1	M	85	1	7	0	0	3
1	1	2	F	92	1	6	0	1	0
1	1	3	M	86	1	4	1	0	0
1	1	4	M	79	1	3	0	0	3
1	1	5	M	64	2	10	1	0	-1
1	1	6	F	65	2	12	0	1	-1
1	1	7	F	82	2	18	0	0	-1
1	1	8	M	62	2	14	0	0	-1
1	1	9	F	87	2	2	0	1	-1
1	1	10	F	86	2	4	1	0	-1
1	1	11	F	19	2	16	0	0	-1
1	1	12	M	64	3	13	1	0	2
1	1	13	F	80	3	15	1	0	2
1	1	14	F	82	3	9	0	0	6
1	1	15	F	87	3	7	0	0	5
1	1	16	F	86	3	1	0	0	-1
1	1	17	F	94	3	2	0	1	0
1	1	18	M	77	3	4	0	1	0
1	1	19	F	59	3	8	0	1	-1
1	1	20	F	85	3	18	0	0	-1
1	1	21	F	79	3	16	0	0	0
1	1	22	F	89	4	5	0	0	-1
1	1	23	F	68	4	3	0	1	0
1	1	24	F	41	4	1	1	0	-1
1	1	25	F	84	4	8	0	0	5
1	1	26	F	89	4	6	0	0	3
1	1	27	M	52	4	9	1	0	-1
1	1	28	F	60	5	1	0	1	-1
1	1	29	F	83	5	3	0	1	19
1	1	30	F	65	5	5	0	0	0
1	1	31	F	78	5	6	0	0	-1
1	1	32	F	80	5	2	0	0	-1
1	1	33	F	56	6	17	0	1	-1
1	1	34	F	44	6	15	1	0	-1
1	1	35	F	88	6	11	0	0	1
1	1	36	M	50	6	7	1	0	5
1	1	37	F	95	6	5	0	1	5
1	1	38	M	50	6	20	0	0	5
1	1	39	F	65	6	26	1	0	-1
1	1	40	F	73	6	24	0	1	12
1	1	41	0	0	6	2	0	0	0
1	1	42	M	86	6	10	0	0	1
1	1	43	F	59	7	27	0	1	-1
1	1	44	F	75	7	21	0	1	2
1	1	45	F	50	7	15	1	0	-1
1	1	46	F	61	7	23	1	0	2
1	1	47	F	56	7	25	1	0	-1
1	1	48	F	80	7	6	0	1	6
1	1	49	F	72	7	10	0	0	1
1	1	50	F	59	7	16	1	0	-1
1	1	51	F	78	7	18	1	0	-1
1	1	52	F	54	7	22	0	0	3
1	1	53	0	0	7	28	0	1	5
1	1	54	F	63	7	24	0	1	-1
1	1	55	F	58	7	4	1	0	-1
1	1	56	F	76	7	11	1	0	-1
1	1	57	F	87	7	9	1	0	2
1	1	58	F	87	7	7	0	1	2
1	1	59	F	64	7	1	1	0	16
1	1	60	F	59	7	13	1	0	-1
1	1	61	F	72	8	29	1	0	-1
1	1	62	F	77	8	27	1	0	0
1	1	63	F	64	8	21	0	1	-1
1	1	64	F	75	8	23	0	1	3
1	1	65	F	83	8	19	1	0	3
1	1	66	F	81	8	26	0	0	2
1	1	67	M	75	8	30	0	0	0
1	1	68	M	85	8	1	0	1	0
1	1	69	M	59	8	18	1	0	20
1	1	70	F	85	8	14	1	0	1
1	1	71	F	71	8	10	0	1	1
1	1	72	F	44	8	8	1	0	-1
1	1	73	F	76	8	12	1	0	1
1	1	74	M	80	8	3	0	1	0
1	1	75	F	73	8	5	0	0	0
1	1	76	M	95	8	7	0	1	0
1	1	77	F	68	9	25	0	1	-1
1	1	78	F	64	9	29	0	1	4
1	1	79	F	82	9	27	0	1	5
1	1	80	M	63	9	9	0	1	-1
1	1	81	F	72	9	11	1	0	-1
1	1	82	F	78	9	13	1	0	0
1	1	83	F	72	9	17	0	1	5
1	1	84	M	90	9	1	0	0	-1
1	1	85	F	59	9	19	1	0	7
1	1	86	F	70	9	21	0	1	6
1	1	87	M	56	9	2	0	0	12
1	1	88	M	34	9	6	0	1	-1
1	1	89	F	53	9	23	1	0	-1
1	1	90	M	67	9	16	0	1	-1
1	1	91	F	81	9	24	0	1	2
1	1	92	F	70	9	26	1	0	2
1	1	93	M	69	9	30	0	0	-1
1	1	94	M	71	9	10	0	1	8
1	1	95	F	74	10	29	1	0	-1
1	1	96	F	55	10	30	0	0	4
1	1	97	F	62	10	28	0	1	4
1	1	98	M	77	10	22	0	0	-1
1	1	99	F	79	10	24	0	1	4
1	1	100	M	73	10	14	1	0	16
1	1	101	M	81	10	1	1	0	2
1	1	102	M	89	10	5	0	0	-1
1	1	103	F	57	10	15	0	1	-1
1	1	104	F	82	10	17	0	1	-1
1	1	105	M	73	10	4	1	0	-1
1	1	106	F	77	10	21	0	1	29
1	1	107	F	91	10	23	0	1	-1
1	1	108	F	65	11	27	0	1	-1
1	1	109	M	66	11	21	0	0	-1
1	1	110	F	75	11	25	1	0	-1
1	1	111	F	65	11	1	0	1	-1
1	1	112	F	83	11	14	1	0	5
1	1	113	M	70	11	30	0	0	4
1	1	114	F	78	11	28	0	0	-1
1	1	115	M	82	11	22	0	0	18
1	1	116	M	55	11	24	0	0	-1
1	1	117	M	60	11	6	1	0	-1
1	1	118	M	50	11	15	0	1	-1
1	1	119	M	52	11	17	1	0	-1
1	1	120	M	72	11	23	0	1	10
1	1	121	F	77	12	27	0	1	-1
1	1	122	F	79	12	23	1	0	6
1	1	123	F	78	12	6	1	0	-1
1	1	124	F	55	12	21	0	1	-1
1	1	125	F	53	12	20	0	0	-1
1	1	126	F	66	12	18	0	0	-1
1	1	127	M	94	12	28	0	0	25
1	1	128	F	64	12	2	1	0	10
1	1	129	F	81	12	4	0	1	10
1	1	130	M	75	12	9	0	0	6
1	1	131	F	90	13	2	1	0	6
1	1	132	M	45	13	30	1	0	6
1	1	133	M	76	13	26	1	0	6
1	1	134	M	77	13	14	0	0	10
1	1	135	F	57	13	7	0	0	-1
1	1	136	M	39	13	3	0	0	2
1	1	137	M	50	14	25	1	0	2
1	1	138	M	53	14	27	0	1	3
1	1	139	F	64	14	21	0	0	-1
1	1	140	M	80	14	2	0	1	-1
1	1	141	F	71	14	4	0	1	2
1	1	142	F	94	14	6	0	0	2
1	1	143	M	73	14	18	0	0	4
1	1	144	M	81	14	14	0	0	-1
1	1	145	M	73	14	22	0	0	23
1	1	146	F	67	14	29	0	0	23
1	1	147	0	0	14	1	1	0	17
1	1	148	F	61	15	29	0	0	-1
1	1	149	F	82	15	30	0	0	7
1	1	150	M	64	15	6	0	0	-1
1	1	151	F	88	15	4	0	0	7
1	1	152	F	62	15	1	0	1	-1
1	1	153	F	50	15	5	0	0	-1
1	1	154	F	84	15	17	0	0	2
1	1	155	F	84	15	23	0	1	5
1	1	156	M	83	16	1	0	0	0
1	1	157	F	25	16	15	0	0	-1
1	1	158	M	33	16	5	1	0	-1
1	1	159	M	67	16	11	1	0	-1
1	1	160	F	60	16	19	1	0	-1
1	1	161	F	67	17	17	0	1	7
1	1	162	M	67	18	1	1	0	-1
1	1	163	F	52	18	17	1	0	9
2	1	164	M	95	4	9	0	1	-1
2	1	165	F	89	4	11	0	0	4
2	1	166	M	78	2	3	0	0	0
2	1	167	M	70	2	5	0	0	0
2	1	168	F	28	2	10	0	0	11
2	1	169	F	77	2	14	1	0	2
2	1	170	F	73	2	16	0	1	20
2	1	171	M	83	2	1	0	0	-1
2	1	172	F	90	3	2	0	0	0
2	1	173	M	83	3	6	0	0	2
2	1	174	M	95	3	10	0	0	4
2	1	175	M	82	3	14	1	0	4
2	1	176	M	91	3	18	0	0	0
2	1	177	M	75	3	17	0	0	-1
2	1	178	F	69	3	9	0	0	-1
2	1	179	M	67	3	15	0	0	-1
2	1	180	M	80	4	6	0	0	0
2	1	181	M	81	4	8	0	0	0
2	1	182	M	92	4	4	0	0	0
2	1	183	F	91	4	3	0	0	4
2	1	184	F	90	4	1	0	0	0
2	1	185	F	84	4	7	1	0	0
2	1	186	F	84	5	6	1	0	4
2	1	187	F	55	5	4	0	1	6
2	1	188	F	66	5	3	0	0	-1
2	1	189	F	83	5	1	0	0	-1
2	1	190	F	40	5	5	0	1	-1
2	1	191	F	83	6	3	1	0	-1
2	1	192	M	77	6	1	0	1	6
2	1	193	F	65	6	25	0	0	-1
2	1	194	F	70	6	13	1	0	3
2	1	195	F	74	6	11	0	1	3
2	1	196	F	67	6	9	0	0	0
2	1	197	F	74	6	23	0	1	-1
2	1	198	F	68	6	21	1	0	4
2	1	199	M	85	6	19	1	0	2
2	1	200	F	92	6	4	0	0	0
2	1	201	F	55	6	10	1	0	3
2	1	202	F	60	6	12	1	0	-1
2	1	203	F	60	6	16	1	0	-1
2	1	204	F	91	6	20	0	0	10
2	1	205	F	75	6	24	1	0	12
2	1	206	M	78	6	26	0	1	2
2	1	207	M	57	6	14	1	0	-1
2	1	208	F	77	6	2	0	0	-1
2	1	209	M	62	7	1	0	1	10
2	1	210	F	74	7	15	0	1	2
2	1	211	F	92	7	17	0	1	1
2	1	212	M	57	7	23	0	1	-1
2	1	213	M	51	7	27	0	0	0
2	1	214	F	63	7	11	0	1	7
2	1	215	F	71	7	9	0	0	7
2	1	216	F	72	7	5	0	1	0
2	1	217	F	56	7	3	0	1	-1
2	1	218	M	35	7	2	1	0	-1
2	1	219	M	78	7	6	0	0	4
2	1	220	F	68	7	8	0	1	0
2	1	221	F	73	7	10	0	1	0
2	1	222	M	68	7	14	0	1	18
2	1	223	F	77	7	20	1	0	1
2	1	224	F	81	7	22	1	0	-1
2	1	225	F	50	7	24	1	0	3
2	1	226	F	73	7	26	0	1	3
2	1	227	F	76	7	28	1	0	3
2	1	228	F	83	8	2	0	1	4
2	1	229	0	0	8	19	1	0	3
2	1	230	F	64	8	11	1	0	-1
2	1	231	M	76	8	9	0	1	-1
2	1	232	F	85	8	1	0	0	2
2	1	233	F	67	8	5	0	0	-1
2	1	234	F	83	8	21	0	1	1
2	1	235	F	50	8	29	0	1	31
2	1	236	F	55	8	27	1	0	29
2	1	237	F	50	8	22	0	1	-1
2	1	238	F	62	8	18	0	1	13
2	1	239	F	60	8	16	0	0	-1
2	1	240	F	68	8	12	0	0	-1
2	1	241	F	78	8	10	0	0	-1
2	1	242	F	83	8	4	0	1	-1
2	1	243	F	80	8	6	1	0	1
2	1	244	F	79	8	8	0	1	-1
2	1	245	F	80	8	28	0	1	-1
2	1	246	F	37	8	30	0	1	-1
2	1	247	F	82	8	26	1	0	-1
2	1	248	M	74	8	15	1	0	13
2	1	249	M	89	9	13	0	1	-1
2	1	250	M	92	9	11	0	1	-1
2	1	251	F	79	9	29	1	0	2
2	1	252	F	89	9	27	0	1	2
2	1	253	F	68	9	25	0	1	0
2	1	254	F	76	9	23	0	0	21
2	1	255	M	92	9	4	0	1	12
2	1	256	F	64	9	19	0	1	2
2	1	257	F	65	9	17	0	1	3
2	1	258	M	75	9	1	0	0	13
2	1	259	M	78	9	5	0	0	-1
2	1	260	F	80	9	2	0	0	4
2	1	261	F	72	9	8	0	1	13
2	1	262	F	93	9	24	0	1	13
2	1	263	F	82	9	28	0	1	0
2	1	264	M	80	9	30	1	0	29
2	1	265	F	89	9	6	0	1	5
2	1	266	F	68	10	9	0	0	-1
2	1	267	F	74	10	7	0	0	13
2	1	268	M	53	10	21	0	1	-1
2	1	269	M	68	10	19	1	0	-1
2	1	270	F	57	10	29	0	1	-1
2	1	271	F	78	10	13	0	0	-1
2	1	272	F	81	10	25	0	0	1
2	1	273	F	63	10	27	0	1	1
2	1	274	M	68	10	17	1	0	-1
2	1	275	F	83	10	8	0	0	8
2	1	276	M	71	10	6	0	0	8
2	1	277	F	77	10	4	0	0	15
2	1	278	F	68	10	14	0	1	-1
2	1	279	F	70	10	12	0	0	-1
2	1	280	F	70	10	26	0	1	7
2	1	281	F	87	10	28	1	0	3
2	1	282	F	58	10	30	0	1	5
2	1	283	F	82	10	24	0	0	7
2	1	284	F	56	10	16	1	0	-1
2	1	285	F	70	10	20	0	0	17
2	1	286	F	56	11	21	0	1	-1
2	1	287	F	55	11	17	0	1	-1
2	1	288	F	68	11	19	0	1	3
2	1	289	F	63	11	11	1	0	-1
2	1	290	F	67	11	9	0	1	-1
2	1	291	M	81	11	1	0	0	19
2	1	292	M	69	11	5	0	0	-1
2	1	293	F	51	11	23	0	0	3
2	1	294	M	53	11	27	1	0	0
2	1	295	F	55	11	29	1	0	0
2	1	296	F	66	11	8	0	1	2
2	1	297	M	84	11	10	0	0	2
2	1	298	F	69	11	6	1	0	-1
2	1	299	F	55	11	4	1	0	10
2	1	300	F	61	11	2	0	1	-1
2	1	301	F	74	11	16	0	1	-1
2	1	302	M	77	11	24	1	0	28
2	1	303	F	90	11	30	0	1	2
2	1	304	F	81	11	28	0	1	2
2	1	305	F	58	12	28	0	0	-1
2	1	306	M	60	12	1	1	0	-1
2	1	307	M	75	12	5	0	1	-1
2	1	308	F	73	12	3	1	0	-1
2	1	309	F	60	12	13	0	1	-1
2	1	310	M	75	12	11	0	1	-1
2	1	311	M	77	12	7	0	0	8
2	1	312	M	69	12	9	0	1	4
2	1	313	F	74	12	23	0	0	7
2	1	314	F	88	12	25	0	1	-1
2	1	315	F	63	12	29	0	1	0
2	1	316	F	83	12	27	0	1	0
2	1	317	M	62	12	4	1	0	-1
2	1	318	M	71	12	8	0	1	-1
2	1	319	F	84	12	14	0	0	-1
2	1	320	M	57	12	20	0	0	4
2	1	321	F	52	12	24	0	1	-1
2	1	322	F	58	12	26	0	1	-1
2	1	323	F	80	12	22	0	1	6
2	1	324	M	26	13	11	1	0	-1
2	1	325	F	33	13	5	0	1	-1
2	1	326	F	65	13	3	0	1	12
2	1	327	F	81	13	1	0	1	-1
2	1	328	F	57	13	13	1	0	-1
2	1	329	F	73	13	23	0	0	12
2	1	330	M	70	13	19	0	0	34
2	1	331	F	69	13	25	0	0	-1
2	1	332	M	63	13	29	0	0	17
2	1	333	M	69	13	27	0	0	0
2	1	334	M	43	13	10	0	0	3
2	1	335	F	59	13	12	0	0	-1
2	1	336	F	71	13	16	0	0	5
2	1	337	F	37	13	22	0	1	11
2	1	338	M	59	13	20	1	0	-1
2	1	339	M	66	13	30	0	0	20
2	1	340	M	86	13	26	0	0	-1
2	1	341	M	83	13	6	0	1	4
2	1	342	M	76	13	2	0	1	4
2	1	343	M	50	14	11	0	1	11
2	1	344	F	54	14	25	0	0	-1
2	1	345	F	80	14	23	0	0	3
2	1	346	M	87	14	17	1	0	6
2	1	347	M	81	14	15	0	1	6
2	1	348	M	67	14	9	0	1	7
2	1	349	F	70	14	1	0	0	-1
2	1	350	F	69	14	24	0	1	-1
2	1	351	F	70	14	22	1	0	-1
2	1	352	M	74	14	30	0	0	0
2	1	353	M	54	14	28	0	0	-1
2	1	354	M	57	14	10	0	0	-1
2	1	355	F	63	14	6	0	1	12
2	1	356	F	83	14	12	0	0	10
2	1	357	M	68	14	18	1	0	3
2	1	358	F	54	14	4	1	0	10
2	1	359	F	75	14	2	1	0	-1
2	1	360	M	71	15	26	0	0	11
2	1	361	F	43	15	6	0	1	-1
2	1	362	F	61	15	2	1	0	14
2	1	363	M	58	15	17	0	1	-1
2	1	364	M	64	15	19	1	0	-1
2	1	365	F	79	15	23	1	0	7
2	1	366	M	74	15	29	0	0	4
2	1	367	M	64	15	25	0	1	9
2	1	368	F	50	15	15	1	0	-1
2	1	369	F	67	15	13	0	1	3
2	1	370	F	71	15	5	0	0	15
2	1	371	F	50	15	16	0	1	4
2	1	372	F	76	15	22	0	1	14
2	1	373	M	75	16	20	0	0	25
2	1	374	M	64	16	7	0	0	-1
2	1	375	F	50	16	15	0	0	-1
2	1	376	F	76	16	16	0	0	-1
2	1	377	M	46	16	12	0	0	6
2	1	378	M	51	16	10	0	0	-1
2	1	379	M	74	16	6	0	0	1
2	1	380	M	50	16	1	0	0	-1
2	1	381	F	78	16	2	0	0	16
2	1	382	M	73	17	16	0	0	0
2	1	383	F	75	17	12	0	0	4
2	1	384	M	69	17	18	0	0	0
2	1	385	M	64	17	2	1	0	1
2	1	386	M	65	17	15	0	0	5
2	1	387	F	77	17	8	0	0	3
2	1	388	M	67	17	1	0	0	-1
2	1	389	F	63	17	5	1	0	-1
2	1	390	F	50	18	16	0	0	-1
2	1	391	F	84	18	10	0	0	20
2	1	392	F	32	18	14	0	0	-1
2	1	393	F	66	18	11	1	0	-1
2	1	394	M	70	18	17	1	0	32
3	1	395	M	70	1	2	1	0	0
3	1	396	F	60	2	10	1	0	-1
3	1	397	F	78	2	2	0	1	0
3	1	398	M	90	2	15	0	0	-1
3	1	399	M	76	2	7	0	0	-1
3	1	400	M	73	2	1	0	0	2
3	1	401	F	60	3	3	1	0	0
3	1	402	F	82	3	4	0	0	-1
3	1	403	F	62	3	2	0	0	-1
3	1	404	M	82	3	14	0	0	1
3	1	405	M	86	3	10	1	0	18
3	1	406	M	85	3	8	0	1	20
3	1	407	F	76	3	16	0	0	0
3	1	408	F	60	3	9	0	0	1
3	1	409	F	77	3	13	0	0	4
3	1	410	M	64	4	10	1	0	6
3	1	411	F	78	4	8	0	1	7
3	1	412	F	88	4	3	1	0	1
3	1	413	F	80	4	9	0	1	8
3	1	414	F	80	4	11	1	0	5
3	1	415	F	68	4	1	0	1	2
3	1	416	F	51	5	4	0	0	2
3	1	417	M	59	5	2	0	0	8
3	1	418	F	42	5	3	1	0	9
3	1	419	M	58	6	10	0	1	-1
3	1	420	F	82	6	12	1	0	2
3	1	421	M	60	6	8	1	0	29
3	1	422	F	88	6	2	0	0	7
3	1	423	F	68	6	6	0	1	3
3	1	424	F	82	6	16	0	0	2
3	1	425	F	92	6	18	0	0	0
3	1	426	F	76	6	22	0	0	19
3	1	427	M	72	6	24	0	0	31
3	1	428	M	74	6	26	0	0	33
3	1	429	F	57	6	5	1	0	-1
3	1	430	F	42	6	7	0	1	1
3	1	431	F	73	6	19	0	0	11
3	1	432	F	83	6	15	1	0	11
3	1	433	F	74	6	17	0	1	11
3	1	434	M	53	6	9	0	0	1
3	1	435	F	55	6	1	0	0	-1
3	1	436	F	83	6	25	0	0	-1
3	1	437	F	41	7	14	0	1	4
3	1	438	F	53	7	20	0	0	-1
3	1	439	M	66	7	2	1	0	0
3	1	440	F	63	7	6	0	1	-1
3	1	441	F	78	7	12	0	1	2
3	1	442	F	77	7	8	1	0	5
3	1	443	M	84	7	28	0	0	27
3	1	444	F	88	7	27	0	0	3
3	1	445	M	92	7	19	0	0	1
3	1	446	F	76	7	21	0	0	1
3	1	447	F	72	7	23	0	0	-1
3	1	448	M	60	7	15	0	1	4
3	1	449	F	83	7	17	0	1	2
3	1	450	M	63	7	11	0	0	7
3	1	451	F	71	7	3	0	1	0
3	1	452	M	66	7	9	0	1	7
3	1	453	F	82	7	5	1	0	2
3	1	454	M	77	7	1	0	0	-1
3	1	455	F	77	7	7	1	0	1
3	1	456	M	68	7	25	0	0	3
3	1	457	F	57	8	29	0	0	3
3	1	458	M	80	8	27	0	0	3
3	1	459	F	80	8	19	0	0	-1
3	1	460	M	84	8	9	0	1	0
3	1	461	F	80	8	5	0	1	2
3	1	462	F	54	8	3	1	0	2
3	1	463	M	63	8	1	1	0	10
3	1	464	F	76	8	13	0	0	0
3	1	465	F	78	8	25	0	0	2
3	1	466	F	62	8	30	1	0	-1
3	1	467	F	80	8	22	0	1	21
3	1	468	F	77	8	28	0	1	1
3	1	469	F	80	8	20	0	0	3
3	1	470	F	70	8	18	0	1	3
3	1	471	M	84	8	16	1	0	-1
3	1	472	F	80	8	14	0	1	-1
3	1	473	F	90	8	12	0	0	2
3	1	474	F	80	8	6	0	1	6
3	1	475	F	63	8	10	0	1	2
3	1	476	F	58	8	8	0	1	6
3	1	477	F	70	8	24	1	0	27
3	1	478	F	67	8	26	1	0	-1
3	1	479	F	51	9	5	1	0	2
3	1	480	F	57	9	1	1	0	-1
3	1	481	F	61	9	29	0	1	2
3	1	482	M	60	9	17	1	0	8
3	1	483	F	72	9	9	0	0	2
3	1	484	F	76	9	11	0	0	1
3	1	485	F	80	9	13	0	0	-1
3	1	486	F	73	9	14	0	1	16
3	1	487	F	64	9	25	1	0	2
3	1	488	F	72	9	27	1	0	2
3	1	489	F	79	9	26	1	0	4
3	1	490	M	62	9	24	1	0	-1
3	1	491	M	30	9	18	0	1	-1
3	1	492	F	76	9	10	0	0	-1
3	1	493	F	78	9	8	0	0	0
3	1	494	F	86	9	4	1	0	0
3	1	495	M	63	9	6	0	1	-1
3	1	496	F	87	9	2	1	0	0
3	1	497	M	50	10	23	0	1	6
3	1	498	F	68	10	17	1	0	4
3	1	499	F	40	10	1	0	1	4
3	1	500	M	64	10	7	0	1	6
3	1	501	M	45	10	11	0	0	2
3	1	502	M	52	10	9	0	0	4
3	1	503	M	82	10	5	0	1	-1
3	1	504	F	67	10	6	0	1	-1
3	1	505	F	68	10	8	0	0	1
3	1	506	M	56	10	2	1	0	1
3	1	507	M	76	10	4	1	0	1
3	1	508	F	71	10	26	0	1	15
3	1	509	F	72	10	20	0	0	-1
3	1	510	F	58	10	24	1	0	2
3	1	511	F	77	10	16	0	0	3
3	1	512	M	80	10	12	0	0	-1
3	1	513	F	88	10	14	0	0	3
3	1	514	M	86	11	19	0	1	6
3	1	515	F	84	11	11	0	0	7
3	1	516	F	75	11	7	0	0	3
3	1	517	F	57	11	1	0	0	0
3	1	518	F	70	11	29	0	0	3
3	1	519	F	56	11	27	0	0	-1
3	1	520	F	76	12	1	0	1	5
3	1	521	F	86	12	7	1	0	5
3	1	522	M	44	12	3	1	0	-1
3	1	523	M	60	12	13	0	0	5
3	1	524	F	84	12	15	0	0	-1
3	1	525	M	68	12	21	0	0	2
3	1	526	F	83	12	27	0	0	2
3	1	527	F	90	12	29	0	0	2
3	1	528	M	64	12	30	0	0	5
3	1	529	F	87	12	26	0	0	6
3	1	530	F	72	12	24	0	0	-1
3	1	531	M	70	12	16	0	0	10
3	1	532	M	61	12	8	0	0	-1
3	1	533	M	59	12	6	0	0	3
3	1	534	M	50	12	4	0	0	-1
3	1	535	M	48	12	2	0	0	2
3	1	536	F	73	12	28	0	0	29
3	1	537	M	71	13	1	0	1	15
3	1	538	M	84	13	7	0	1	1
3	1	539	M	88	13	9	0	1	2
3	1	540	F	85	13	29	1	0	6
3	1	541	F	58	13	21	1	0	0
3	1	542	M	50	13	23	1	0	2
3	1	543	F	72	13	19	1	0	2
3	1	544	F	56	13	5	0	1	-1
3	1	545	F	54	13	4	1	0	-1
3	1	546	M	72	13	2	0	1	4
3	1	547	M	65	13	8	0	1	4
3	1	548	M	60	13	6	1	0	-1
3	1	549	F	62	13	18	0	0	6
3	1	550	F	91	13	20	0	0	8
3	1	551	F	68	13	16	0	0	-1
3	1	552	F	63	14	7	1	0	10
3	1	553	M	52	14	23	1	0	-1
3	1	554	F	56	14	13	0	0	4
3	1	555	F	61	14	19	1	0	-1
3	1	556	M	61	14	15	0	0	4
3	1	557	M	65	15	1	0	0	17
3	1	558	M	70	15	7	0	1	3
3	1	559	M	82	15	12	0	0	5
3	1	560	M	68	15	4	0	0	-1
3	1	561	F	53	15	2	0	0	-1
3	1	562	F	72	15	15	0	0	-1
3	1	563	M	44	16	15	1	0	22
3	1	564	F	82	16	2	0	0	4
3	1	565	M	83	16	4	0	0	-1
3	1	566	M	71	16	8	0	0	5
3	1	567	M	63	16	18	0	0	-1
3	1	568	M	60	17	2	1	0	1
3	1	569	M	60	17	4	1	0	3
3	1	570	M	76	17	16	1	0	3
3	1	571	M	65	18	14	1	0	-1
4	1	572	M	66	1	2	0	1	2
4	1	573	M	81	1	7	1	0	0
4	1	574	F	50	1	3	0	0	10
4	1	575	M	69	1	1	0	0	12
4	1	576	M	68	1	17	0	0	-1
4	1	577	F	86	1	4	1	0	13
4	1	578	F	83	2	17	0	0	2
4	1	579	M	80	2	2	0	1	3
4	1	580	M	57	2	6	0	1	1
4	1	581	M	72	2	4	0	1	1
4	1	582	F	61	2	10	0	0	0
4	1	583	F	77	2	11	0	0	11
4	1	584	M	82	2	1	0	0	7
4	1	585	M	93	2	7	0	1	1
4	1	586	M	88	2	3	0	0	1
4	1	587	M	25	1	11	0	0	-1
4	1	588	M	77	3	16	0	0	1
4	1	589	M	72	3	13	1	0	6
4	1	590	M	64	3	15	1	0	6
4	1	591	M	53	3	5	0	1	0
4	1	592	M	86	3	7	1	0	1
4	1	593	F	72	3	11	1	0	0
4	1	594	M	62	3	9	1	0	5
4	1	595	F	75	4	3	1	0	6
4	1	596	F	59	4	4	1	0	-1
4	1	597	F	87	4	8	0	0	21
4	1	598	F	88	4	9	1	0	14
4	1	599	F	82	4	11	1	0	14
4	1	600	M	80	4	13	0	1	14
4	1	601	M	79	4	7	1	0	3
4	1	602	F	84	4	1	0	1	6
4	1	603	M	77	5	4	0	1	0
4	1	604	F	73	5	1	0	1	6
4	1	605	M	85	5	5	0	1	-1
4	1	606	M	54	6	24	0	0	9
4	1	607	F	91	6	16	0	0	3
4	1	608	M	78	6	14	0	0	1
4	1	609	F	88	6	12	0	1	1
4	1	610	F	55	6	2	0	0	6
4	1	611	F	70	6	4	0	0	-1
4	1	612	M	70	6	10	1	0	-1
4	1	613	F	86	6	8	0	1	4
4	1	614	F	53	6	21	0	1	4
4	1	615	F	76	6	13	0	0	-1
4	1	616	F	73	6	15	0	0	1
4	1	617	F	59	6	17	0	1	3
4	1	618	F	67	6	19	1	0	6
4	1	619	F	78	6	9	0	0	5
4	1	620	F	57	6	23	0	0	10
4	1	621	M	63	6	25	0	0	1
4	1	622	M	66	6	3	0	0	0
4	1	623	F	69	6	7	0	0	1
4	1	624	M	71	6	1	0	0	2
4	1	625	F	84	6	5	0	0	1
4	1	626	F	80	7	14	0	1	9
4	1	627	M	58	7	12	0	1	7
4	1	628	F	84	7	2	0	0	4
4	1	629	F	75	7	4	0	0	4
4	1	630	F	84	7	6	0	0	10
4	1	631	F	71	7	28	0	0	0
4	1	632	F	71	7	26	0	0	0
4	1	633	F	83	7	18	0	1	5
4	1	634	F	53	7	24	0	0	0
4	1	635	F	84	7	5	0	0	-1
4	1	636	F	58	7	1	0	0	2
4	1	637	F	66	7	13	1	0	1
4	1	638	F	83	7	21	1	0	7
4	1	639	M	72	7	7	0	0	10
4	1	640	M	71	7	20	1	0	-1
4	1	641	F	83	7	23	0	1	7
4	1	642	F	65	7	15	0	1	1
4	1	643	F	80	7	25	0	0	7
4	1	644	M	60	7	16	1	0	7
4	1	645	F	60	7	29	0	0	28
4	1	646	F	62	8	9	0	0	2
4	1	647	F	74	8	28	0	0	1
4	1	648	F	53	8	26	0	0	-1
4	1	649	F	72	8	11	0	1	2
4	1	650	M	47	8	18	1	0	20
4	1	651	F	72	8	24	0	0	1
4	1	652	F	57	8	16	0	1	18
4	1	653	M	77	8	14	0	1	2
4	1	654	F	51	8	7	0	0	1
4	1	655	F	78	8	12	0	0	2
4	1	656	F	78	8	10	0	0	2
4	1	657	F	80	8	21	0	1	3
4	1	658	M	71	8	2	0	0	9
4	1	659	F	88	8	4	0	0	4
4	1	660	F	74	8	19	0	1	5
4	1	661	M	81	8	6	0	0	6
4	1	662	F	65	8	17	1	0	4
4	1	663	M	81	8	15	0	1	8
4	1	664	F	73	8	3	0	0	-1
4	1	665	F	83	8	5	0	0	7
4	1	666	F	78	9	22	0	0	-1
4	1	667	F	78	9	27	0	0	7
4	1	668	M	84	9	8	0	0	6
4	1	669	F	73	9	2	0	0	2
4	1	670	M	60	9	23	0	1	-1
4	1	671	F	74	9	16	0	1	7
4	1	672	F	75	9	10	0	0	4
4	1	673	F	50	9	21	1	0	6
4	1	674	M	74	9	4	0	0	-1
4	1	675	F	73	9	20	0	1	10
4	1	676	M	68	9	11	0	1	1
4	1	677	M	57	9	9	1	0	1
4	1	678	F	70	9	30	0	0	-1
4	1	679	F	44	9	26	0	0	-1
4	1	680	F	78	9	7	0	1	-1
4	1	681	F	60	9	1	0	1	3
4	1	682	F	80	9	13	0	0	4
4	1	683	F	65	9	5	0	1	7
4	1	684	F	77	9	29	0	0	7
4	1	685	F	57	9	3	1	0	8
4	1	686	M	58	10	2	0	0	6
4	1	687	M	81	10	13	0	0	-1
4	1	688	M	64	10	4	0	0	4
4	1	689	M	80	10	8	0	0	0
4	1	690	F	68	10	18	0	0	5
4	1	691	M	60	10	23	1	0	5
4	1	692	M	84	10	28	0	0	1
4	1	693	M	67	10	11	0	1	3
4	1	694	M	62	10	27	0	0	5
4	1	695	F	83	10	7	0	1	5
4	1	696	M	71	10	3	0	1	17
4	1	697	F	83	10	21	0	1	-1
4	1	698	M	83	10	19	0	1	10
4	1	699	F	83	10	1	0	1	17
4	1	700	M	68	11	4	1	0	5
4	1	701	F	71	11	20	1	0	-1
4	1	702	M	70	11	26	0	0	-1
4	1	703	F	67	11	14	0	1	-1
4	1	704	M	68	11	8	0	0	-1
4	1	705	F	84	11	25	0	1	9
4	1	706	F	67	11	12	1	0	2
4	1	707	F	63	11	3	0	0	-1
4	1	708	M	52	11	29	0	0	16
4	1	709	F	62	11	1	0	0	2
4	1	710	M	50	11	17	0	0	4
4	1	711	F	39	12	24	0	0	1
4	1	712	M	82	12	3	0	0	-1
4	1	713	M	42	12	30	1	0	2
4	1	714	F	88	12	28	0	1	2
4	1	715	M	66	12	1	0	0	-1
4	1	716	F	66	12	18	0	1	4
4	1	717	F	58	12	16	0	0	-1
4	1	718	F	68	12	21	0	0	2
4	1	719	F	75	12	12	1	0	4
4	1	720	M	50	12	14	0	1	-1
4	1	721	M	65	12	13	0	0	-1
4	1	722	M	85	12	4	1	0	0
4	1	723	M	58	12	2	0	1	0
4	1	724	F	71	12	19	0	0	4
4	1	725	F	50	12	25	0	0	-1
4	1	726	M	68	12	7	0	0	7
4	1	727	F	53	12	23	0	0	4
4	1	728	F	53	12	29	1	0	1
4	1	729	M	76	12	5	0	0	5
4	1	730	M	57	13	26	0	1	24
4	1	731	M	79	13	8	1	0	3
4	1	732	F	87	13	24	1	0	4
4	1	733	M	66	13	6	1	0	3
4	1	734	F	64	13	1	0	0	23
4	1	735	M	79	13	30	0	1	33
4	1	736	F	69	13	3	0	0	-1
4	1	737	F	83	13	13	0	0	8
4	1	738	F	76	13	2	1	0	2
4	1	739	F	68	13	9	1	0	11
4	1	740	F	74	13	7	1	0	11
4	1	741	F	76	13	4	1	0	2
4	1	742	M	60	13	11	0	1	-1
4	1	743	M	51	13	29	1	0	10
4	1	744	M	62	13	10	1	0	-1
4	1	745	M	63	13	27	1	0	8
4	1	746	M	41	13	12	1	0	-1
4	1	747	M	62	13	23	0	0	6
4	1	748	M	65	13	19	0	0	3
4	1	749	M	75	13	17	0	0	4
4	1	750	M	57	14	1	1	0	-1
4	1	751	M	79	14	5	0	1	-1
4	1	752	F	68	14	22	1	0	26
4	1	753	M	95	14	23	0	0	9
4	1	754	M	64	14	27	0	1	-1
4	1	755	F	68	14	12	1	0	11
4	1	756	M	77	14	2	1	0	4
4	1	757	F	70	14	24	1	0	26
4	1	758	F	53	14	28	1	0	37
4	1	759	M	66	14	6	0	1	-1
4	1	760	M	69	15	1	1	0	0
4	1	761	M	51	15	26	1	0	0
4	1	762	M	50	15	7	0	0	3
4	1	763	M	47	15	9	0	0	-1
4	1	764	M	62	15	18	0	0	-1
4	1	765	F	77	15	30	0	1	0
4	1	766	F	35	15	12	0	1	2
4	1	767	M	37	15	24	0	1	0
4	1	768	F	73	15	21	0	0	-1
4	1	769	M	42	15	2	0	1	31
4	1	770	M	74	15	15	1	0	5
4	1	771	M	75	15	23	0	0	5
4	1	772	F	81	16	20	1	0	17
4	1	773	F	67	16	16	0	0	4
4	1	774	M	81	16	2	0	0	0
4	1	775	M	74	16	8	0	0	8
4	1	776	M	79	16	4	0	0	26
4	1	777	F	76	17	10	0	0	-1
4	1	778	F	50	17	8	0	0	0
4	1	779	F	62	17	9	1	0	3
4	1	780	F	78	17	17	1	0	22
4	1	781	F	64	17	18	1	0	0
4	1	782	M	56	17	19	0	1	9
4	1	783	M	42	17	15	0	1	5
4	1	784	M	85	18	12	0	0	36
4	1	785	M	81	18	8	0	0	35
5	1	786	M	65	1	2	1	0	2
5	1	787	F	90	1	12	0	0	10
5	1	788	F	71	1	4	1	0	2
5	1	789	M	56	1	13	0	0	-1
5	1	790	M	50	1	11	0	0	-1
5	1	791	F	83	2	10	0	0	1
5	1	792	M	86	2	4	0	1	-1
5	1	793	M	63	2	6	1	0	5
5	1	794	F	64	2	18	0	0	5
5	1	795	F	36	2	17	0	0	-1
5	1	796	M	78	2	15	0	1	-1
5	1	797	M	74	2	13	1	0	1
5	1	798	M	88	2	9	0	0	0
5	1	799	F	52	2	1	1	0	-1
5	1	800	F	59	2	3	0	1	-1
5	1	801	F	67	3	18	0	0	-1
5	1	802	F	81	3	1	0	1	1
5	1	803	F	79	3	7	0	1	0
5	1	804	F	39	3	5	1	0	0
5	1	805	F	80	3	3	0	1	-1
5	1	806	F	63	3	8	0	1	1
5	1	807	F	40	3	16	0	0	2
5	1	808	M	15	3	14	0	0	-1
5	1	809	F	64	3	12	0	0	1
5	1	810	F	82	3	10	0	0	-1
5	1	811	M	70	3	4	1	0	-1
5	1	812	M	59	3	2	1	0	-1
5	1	813	F	78	3	6	0	1	2
5	1	814	F	78	4	8	1	0	0
5	1	815	M	37	4	4	0	1	-1
5	1	816	M	93	4	6	0	1	0
5	1	817	F	80	4	1	1	0	7
5	1	818	F	90	4	3	0	1	7
5	1	819	F	86	5	5	0	1	5
5	1	820	F	44	5	4	0	0	1
5	1	821	F	66	5	2	0	0	13
5	1	822	F	53	5	3	0	1	0
5	1	823	F	60	5	7	1	0	1
5	1	824	F	73	5	1	0	1	-1
5	1	825	F	87	6	8	1	0	1
5	1	826	M	88	6	2	0	1	0
5	1	827	F	62	6	4	1	0	0
5	1	828	F	88	6	16	0	1	0
5	1	829	M	56	6	18	1	0	9
5	1	830	F	73	6	24	0	0	20
5	1	831	F	81	6	22	0	0	5
5	1	832	F	90	6	12	0	1	1
5	1	833	F	71	6	10	0	1	1
5	1	834	M	64	6	14	1	0	-1
5	1	835	F	73	6	6	0	1	-1
5	1	836	F	68	6	11	0	1	16
5	1	837	F	69	6	3	0	0	0
5	1	838	F	81	6	7	0	0	4
5	1	839	M	91	6	5	0	0	0
5	1	840	M	68	6	9	0	0	4
5	1	841	0	0	6	13	1	0	18
5	1	842	F	82	6	15	0	1	19
5	1	843	F	74	6	23	1	0	4
5	1	844	M	60	7	23	0	1	-1
5	1	845	F	88	7	7	0	0	0
5	1	846	F	69	7	9	0	0	0
5	1	847	F	55	7	3	0	0	20
5	1	848	F	49	7	15	0	1	-1
5	1	849	F	58	7	17	0	1	-1
5	1	850	F	50	7	19	1	0	-1
5	1	851	F	71	7	18	0	1	6
5	1	852	F	84	7	20	0	1	6
5	1	853	F	58	7	22	0	0	1
5	1	854	F	66	7	24	0	0	-1
5	1	855	F	61	7	26	0	0	0
5	1	856	F	85	7	2	0	1	15
5	1	857	F	62	7	4	0	1	15
5	1	858	M	64	7	8	0	1	5
5	1	859	F	74	7	12	0	1	2
5	1	860	F	88	7	14	0	1	3
5	1	861	F	72	8	27	0	1	4
5	1	862	M	74	8	29	1	0	4
5	1	863	F	71	8	25	0	0	5
5	1	864	F	87	8	1	1	0	11
5	1	865	F	85	8	5	0	0	14
5	1	866	F	67	8	3	0	1	-1
5	1	867	M	81	8	11	0	0	5
5	1	868	F	72	8	15	0	0	21
5	1	869	F	83	8	17	0	1	25
5	1	870	F	61	8	13	0	0	-1
5	1	871	F	81	8	30	0	0	8
5	1	872	F	67	8	16	0	0	2
5	1	873	F	48	8	19	0	1	-1
5	1	874	F	52	8	18	0	0	5
5	1	875	F	77	8	24	0	0	-1
5	1	876	F	79	8	22	0	0	4
5	1	877	M	65	8	26	0	0	25
5	1	878	F	87	8	28	0	0	8
5	1	879	M	80	8	12	1	0	17
5	1	880	F	81	8	14	0	1	16
5	1	881	M	67	8	4	1	0	2
5	1	882	M	74	8	2	1	0	-1
5	1	883	F	66	8	8	0	0	3
5	1	884	F	86	9	29	0	1	18
5	1	885	F	72	9	27	0	1	7
5	1	886	F	70	9	21	1	0	-1
5	1	887	F	78	9	19	0	1	7
5	1	888	F	72	9	17	0	0	7
5	1	889	F	74	9	13	0	0	-1
5	1	890	F	66	9	25	0	0	-1
5	1	891	F	82	9	5	1	0	-1
5	1	892	F	68	9	9	1	0	-1
5	1	893	F	61	9	7	1	0	-1
5	1	894	M	64	9	3	0	1	1
5	1	895	M	67	9	1	1	0	18
5	1	896	F	64	9	30	0	0	0
5	1	897	F	77	9	26	1	0	-1
5	1	898	F	75	9	8	0	0	2
5	1	899	F	77	9	6	0	1	2
5	1	900	F	65	9	4	0	1	2
5	1	901	F	73	9	2	0	1	2
5	1	902	F	60	9	20	0	0	3
5	1	903	M	76	9	10	0	1	12
5	1	904	F	46	10	19	0	1	-1
5	1	905	F	86	10	23	0	1	3
5	1	906	F	69	10	25	0	0	-1
5	1	907	M	49	10	4	0	1	22
5	1	908	M	43	10	6	1	0	21
5	1	909	M	56	10	9	1	0	-1
5	1	910	M	64	10	11	0	1	-1
5	1	911	M	66	10	13	0	1	-1
5	1	912	F	65	10	15	1	0	-1
5	1	913	M	62	10	7	1	0	7
5	1	914	M	59	10	28	1	0	3
5	1	915	F	73	10	26	0	1	4
5	1	916	F	76	10	10	0	0	8
5	1	917	M	77	10	18	0	0	2
5	1	918	F	64	10	16	0	0	7
5	1	919	M	55	10	14	0	0	-1
5	1	920	F	76	10	12	0	0	8
5	1	921	F	72	10	20	0	0	2
5	1	922	F	77	10	24	0	1	3
5	1	923	M	75	10	30	0	1	4
5	1	924	F	65	11	29	1	0	0
5	1	925	F	65	11	9	0	1	-1
5	1	926	F	62	11	19	0	0	-1
5	1	927	F	81	11	21	0	0	-1
5	1	928	F	69	11	25	0	0	2
5	1	929	F	55	11	8	0	1	-1
5	1	930	F	75	11	2	0	0	8
5	1	931	M	75	11	4	0	1	1
5	1	932	F	74	11	12	0	1	9
5	1	933	M	66	11	14	1	0	5
5	1	934	M	77	11	16	0	1	3
5	1	935	F	76	11	7	1	0	18
5	1	936	F	77	11	3	0	0	6
5	1	937	M	70	11	1	0	0	6
5	1	938	M	74	11	22	0	0	9
5	1	939	M	50	11	18	0	0	-1
5	1	940	F	70	11	24	0	0	-1
5	1	941	F	66	11	26	0	1	16
5	1	942	F	79	11	28	0	1	16
5	1	943	F	75	12	1	0	0	-1
5	1	944	F	54	12	9	0	1	4
5	1	945	F	71	12	5	0	1	5
5	1	946	F	69	12	7	0	1	-1
5	1	947	F	75	12	17	0	1	-1
5	1	948	F	57	12	19	0	0	-1
5	1	949	F	61	12	21	0	0	6
5	1	950	F	61	12	23	0	0	6
5	1	951	F	65	12	27	0	1	2
5	1	952	F	43	12	29	0	1	5
5	1	953	M	56	12	12	0	1	26
5	1	954	F	69	12	15	1	0	16
5	1	955	F	86	12	16	0	1	2
5	1	956	M	79	12	13	0	1	20
5	1	957	M	62	12	10	1	0	-1
5	1	958	F	68	12	2	0	0	0
5	1	959	M	55	12	6	0	0	3
5	1	960	F	72	12	24	0	0	34
5	1	961	F	77	12	26	0	0	7
5	1	962	F	79	12	28	0	0	-1
5	1	963	F	64	13	23	0	0	10
5	1	964	M	64	13	27	1	0	9
5	1	965	F	68	13	25	0	1	9
5	1	966	F	73	13	29	0	1	12
5	1	967	F	53	13	4	0	0	18
5	1	968	F	19	13	6	0	0	-1
5	1	969	F	76	13	10	0	1	5
5	1	970	F	63	13	16	0	0	-1
5	1	971	F	73	13	24	0	0	1
5	1	972	F	81	13	7	0	0	5
5	1	973	F	54	13	3	1	0	-1
5	1	974	F	64	13	1	0	1	8
5	1	975	F	72	13	22	0	0	2
5	1	976	F	78	13	26	0	0	-1
5	1	977	M	48	13	28	0	0	1
5	1	978	F	80	13	30	0	0	-1
5	1	979	F	71	14	28	0	0	-1
5	1	980	F	80	14	24	0	0	5
5	1	981	F	73	14	22	0	0	5
5	1	982	F	62	14	10	1	0	5
5	1	983	F	69	14	12	0	1	7
5	1	984	F	86	14	16	1	0	7
5	1	985	M	37	14	18	0	1	12
5	1	986	F	46	14	26	0	0	11
5	1	987	F	68	14	2	0	0	3
5	1	988	F	64	14	6	0	0	30
5	1	989	F	54	14	1	0	1	-1
5	1	990	M	69	14	9	0	0	-1
5	1	991	F	79	14	5	0	1	13
5	1	992	F	65	14	15	1	0	4
5	1	993	M	53	15	23	0	0	0
5	1	994	M	16	15	24	0	0	26
5	1	995	F	73	15	18	0	1	19
5	1	996	F	59	15	20	1	0	21
5	1	997	M	74	15	26	0	0	2
5	1	998	M	77	15	28	0	0	23
5	1	999	F	59	15	8	0	1	4
5	1	1000	M	63	15	2	0	0	-1
5	1	1001	F	71	15	6	0	0	4
5	1	1002	F	77	15	3	0	0	15
5	1	1003	F	82	15	1	0	0	17
5	1	1004	M	72	16	15	0	0	0
5	1	1005	M	66	16	19	1	0	10
5	1	1006	M	68	16	20	0	0	0
5	1	1007	M	67	16	12	0	0	-1
5	1	1008	M	44	16	4	0	1	4
5	1	1009	F	61	16	2	1	0	3
5	1	1010	M	46	16	1	0	1	1
5	1	1011	M	60	16	3	1	0	1
5	1	1012	F	71	16	5	0	1	20
5	1	1013	F	58	17	7	0	0	-1
5	1	1014	F	45	17	11	1	0	-1
5	1	1015	F	59	17	6	1	0	8
5	1	1016	M	60	17	16	0	0	4
5	1	1017	F	66	17	12	0	1	4
5	1	1018	F	63	17	14	0	0	4
5	1	1019	M	79	17	8	0	1	-1
5	1	1020	M	68	17	10	1	0	4
5	1	1021	M	46	18	9	1	0	-1
5	1	1022	F	51	18	7	0	1	3
5	1	1023	M	38	18	11	0	1	0
5	1	1024	M	43	18	2	1	0	0
1	2	1	M	85	1	13	1	0	0
1	2	4	M	79	1	9	0	0	0
1	2	2	F	92	1	6	0	1	1
1	2	3	M	86	1	4	1	0	1
1	2	14	F	82	2	17	0	0	2
1	2	15	F	87	2	13	0	1	1
1	2	1025	F	57	2	18	0	0	0
1	2	13	F	80	3	11	1	0	0
1	2	21	F	79	3	16	0	0	16
1	2	1026	F	88	3	10	1	0	12
1	2	17	F	94	3	2	0	0	0
1	2	12	M	64	3	17	1	0	1
1	2	18	M	77	3	4	0	0	-1
1	2	127	M	94	4	10	0	1	1
1	2	1027	F	89	4	9	0	1	9
1	2	40	F	73	4	8	0	1	0
1	2	23	F	68	4	3	0	0	9
1	2	1028	F	93	4	6	0	0	7
1	2	26	F	89	5	4	0	0	1
1	2	25	F	84	5	2	0	0	0
1	2	30	F	65	5	5	0	0	3
1	2	41	0	0	6	2	0	0	0
1	2	42	M	86	6	12	0	0	0
1	2	52	F	54	6	20	0	0	-1
1	2	1029	F	62	6	18	0	0	-1
1	2	35	F	88	6	13	0	0	-1
1	2	36	M	50	6	17	1	0	3
1	2	1030	F	67	6	3	0	0	-1
1	2	37	F	95	6	6	0	0	4
1	2	66	F	81	7	26	0	0	26
1	2	129	F	81	7	4	0	1	0
1	2	128	F	64	7	2	1	0	0
1	2	58	F	87	7	11	0	1	1
1	2	49	F	72	7	12	0	0	-1
1	2	29	F	83	7	28	0	0	-1
1	2	65	F	83	7	21	1	0	4
1	2	86	F	70	7	17	0	1	3
1	2	64	F	75	7	25	0	0	-1
1	2	57	F	87	7	13	1	0	-1
1	2	48	F	80	7	7	0	0	0
1	2	1031	M	75	8	24	0	0	2
1	2	38	M	50	8	18	0	0	1
1	2	70	F	85	8	12	1	0	-1
1	2	67	M	75	8	30	0	0	3
1	2	46	F	61	8	23	1	0	-1
1	2	73	F	76	8	10	1	0	2
1	2	62	F	77	8	27	0	0	1
1	2	71	F	71	8	8	0	1	2
1	2	75	F	73	8	5	0	0	2
1	2	74	M	80	8	3	0	0	2
1	2	44	F	75	8	21	0	1	0
1	2	68	M	85	8	1	0	0	2
1	2	76	M	95	8	7	0	0	2
1	2	53	0	0	9	30	0	0	0
1	2	112	F	83	9	16	1	0	1
1	2	94	M	71	9	7	0	0	19
1	2	69	M	59	9	19	1	0	8
1	2	82	F	78	9	13	1	0	0
1	2	87	M	56	9	23	0	1	-1
1	2	132	M	45	10	30	1	0	3
1	2	91	F	81	10	24	0	1	2
1	2	134	M	77	10	6	1	0	4
1	2	92	F	70	10	26	1	0	-1
1	2	131	F	90	10	2	1	0	4
1	2	1032	M	78	10	29	0	0	-1
1	2	1033	F	87	10	27	0	0	0
1	2	83	F	72	10	11	0	1	2
1	2	1034	F	39	10	3	1	0	1
1	2	85	F	59	10	9	1	0	2
1	2	1035	F	73	11	27	0	0	0
1	2	99	F	79	11	28	0	1	2
1	2	101	M	81	11	1	1	0	7
1	2	79	F	82	11	25	0	0	0
1	2	78	F	64	11	29	0	0	0
1	2	96	F	55	12	30	1	0	9
1	2	97	F	62	12	28	0	1	-1
1	2	151	F	88	12	6	0	1	4
1	2	1036	F	50	12	4	1	0	-1
1	2	147	0	0	12	26	0	0	-1
1	2	1037	M	68	12	2	0	1	-1
1	2	136	M	39	12	3	0	1	-1
1	2	142	F	94	13	6	1	0	0
1	2	113	M	70	13	30	0	1	4
1	2	141	F	71	13	4	0	1	0
1	2	146	F	67	13	14	0	0	-1
1	2	137	M	50	13	25	1	0	-1
1	2	120	M	72	13	11	0	0	6
1	2	145	M	73	13	21	0	0	3
1	2	138	M	53	13	29	0	0	29
1	2	59	F	64	14	4	1	0	-1
1	2	122	F	79	14	27	1	0	2
1	2	130	M	75	14	5	1	0	4
1	2	155	F	84	14	17	0	0	5
1	2	106	F	77	14	22	0	0	2
1	2	143	M	73	15	14	0	0	3
1	2	100	M	73	15	26	1	0	2
1	2	161	F	67	15	23	0	0	7
1	2	133	M	76	15	30	1	0	-1
1	2	149	F	82	16	20	0	0	-1
1	2	154	F	84	16	17	0	0	6
1	2	115	M	82	16	6	0	0	1
1	2	156	M	83	16	1	0	0	0
1	2	163	F	52	18	2	1	0	0
2	2	175	M	82	2	18	0	0	1
2	2	174	M	95	2	14	1	0	-1
2	2	173	M	83	2	6	0	0	0
2	2	167	M	70	2	5	1	0	0
2	2	166	M	78	2	3	1	0	0
2	2	172	F	90	3	2	0	1	0
2	2	1038	F	87	3	4	1	0	0
2	2	176	M	91	3	18	0	0	0
2	2	248	M	74	3	9	1	0	0
2	2	169	F	77	3	14	1	0	-1
2	2	209	M	62	4	9	0	1	-1
2	2	183	F	91	4	11	0	1	11
2	2	186	F	84	4	10	1	0	10
2	2	187	F	55	4	12	0	1	10
2	2	330	M	70	4	14	0	1	33
2	2	180	M	80	4	6	0	1	0
2	2	181	M	81	4	8	0	1	0
2	2	182	M	92	4	4	0	1	-1
2	2	184	F	90	4	1	0	0	5
2	2	165	F	89	4	3	0	0	-1
2	2	185	F	84	4	7	1	0	-1
2	2	394	M	70	5	5	0	1	-1
2	2	285	F	70	5	6	0	0	13
2	2	168	F	28	5	1	0	0	-1
2	2	206	M	78	6	22	0	1	-1
2	2	235	F	50	6	26	1	0	31
2	2	236	F	55	6	24	1	0	-1
2	2	201	F	55	6	16	1	0	1
2	2	1039	F	79	6	18	1	0	1
2	2	192	M	77	6	12	0	0	9
2	2	1040	M	77	6	19	0	0	1
2	2	199	M	85	6	15	1	0	7
2	2	198	F	68	6	13	1	0	8
2	2	195	F	74	6	5	0	0	0
2	2	194	F	70	6	7	0	0	-1
2	2	196	F	67	6	9	0	0	0
2	2	200	F	92	6	4	0	0	8
2	2	228	F	83	6	2	0	0	-1
2	2	204	F	91	6	1	0	0	1
2	2	302	M	77	7	17	1	0	-1
2	2	223	F	77	7	22	1	0	-1
2	2	280	F	70	7	28	1	0	4
2	2	219	M	78	7	14	0	1	0
2	2	260	F	80	7	2	0	0	3
2	2	221	F	73	7	10	0	1	1
2	2	1041	M	69	7	12	1	0	2
2	2	220	F	68	7	8	0	0	1
2	2	262	F	93	7	6	0	0	-1
2	2	210	F	74	7	19	0	1	-1
2	2	265	F	89	7	4	0	0	5
2	2	216	F	72	7	5	0	0	1
2	2	211	F	92	7	15	0	1	16
2	2	261	F	72	7	11	0	1	9
2	2	215	F	71	7	23	0	0	4
2	2	213	M	51	7	27	0	0	-1
2	2	226	F	73	8	28	0	1	3
2	2	227	F	76	8	30	1	0	3
2	2	225	F	50	8	26	1	0	2
2	2	276	M	71	8	14	0	1	-1
2	2	275	F	83	8	16	0	0	-1
2	2	299	F	55	8	12	1	0	-1
2	2	339	M	66	8	10	0	1	-1
2	2	326	F	65	8	7	0	0	-1
2	2	243	F	80	8	4	0	0	-1
2	2	251	F	79	8	29	1	0	0
2	2	229	0	0	8	25	1	0	3
2	2	252	F	89	8	27	1	0	0
2	2	234	F	83	8	23	0	1	3
2	2	256	F	64	8	19	1	0	15
2	2	255	M	92	8	17	0	1	0
2	2	257	F	65	8	15	0	1	2
2	2	264	M	80	9	29	1	0	-1
2	2	263	F	82	9	28	1	0	-1
2	2	1042	M	53	9	22	0	0	-1
2	2	214	F	63	9	5	0	0	-1
2	2	232	F	85	9	1	0	0	3
2	2	373	M	75	9	3	0	0	3
2	2	355	F	63	9	2	0	1	-1
2	2	358	F	54	9	4	1	0	8
2	2	1043	M	65	9	16	0	0	1
2	2	254	F	76	9	20	0	0	23
2	2	332	M	63	9	11	0	0	16
2	2	253	F	68	9	25	0	1	-1
2	2	320	M	57	10	20	0	0	1
2	2	323	F	80	10	18	0	0	1
2	2	170	F	73	10	24	0	0	-1
2	2	296	F	66	10	8	0	0	0
2	2	297	M	84	10	10	0	0	0
2	2	311	M	77	10	2	0	1	3
2	2	273	F	63	10	25	0	0	-1
2	2	313	F	74	10	29	0	1	-1
2	2	272	F	81	10	23	0	0	9
2	2	329	F	73	10	11	1	0	3
2	2	288	F	68	10	21	0	0	6
2	2	205	F	75	11	28	1	0	9
2	2	360	M	71	11	20	0	0	21
2	2	282	F	58	11	24	0	1	-1
2	2	281	F	87	11	26	1	0	-1
2	2	1044	F	58	11	30	1	0	-1
2	2	294	M	53	11	27	1	0	-1
2	2	295	F	55	11	29	1	0	-1
2	2	342	M	76	11	2	0	0	-1
2	2	341	M	83	11	6	0	0	-1
2	2	1045	M	58	12	24	0	1	-1
2	2	1046	F	55	12	20	0	0	-1
2	2	304	F	81	12	28	1	0	-1
2	2	372	F	76	12	6	0	0	-1
2	2	258	M	75	12	14	0	0	1
2	2	303	F	90	12	30	0	1	-1
2	2	315	F	63	12	29	0	1	-1
2	2	347	M	81	12	19	0	1	-1
2	2	316	F	83	12	27	0	1	-1
2	2	346	M	87	12	21	1	0	-1
2	2	293	F	51	12	25	0	1	5
2	2	348	M	67	12	15	0	0	-1
2	2	391	F	84	12	7	0	0	5
2	2	291	M	81	13	30	0	1	15
2	2	283	F	82	13	26	0	1	-1
2	2	277	F	77	13	22	0	0	5
2	2	312	M	69	13	5	0	0	-1
2	2	336	F	71	13	6	0	0	-1
2	2	357	M	68	13	16	1	0	-1
2	2	366	M	74	13	29	1	0	-1
2	2	333	M	69	13	27	0	1	2
2	2	352	M	74	14	30	0	0	-1
2	2	238	F	62	14	20	0	1	12
2	2	337	F	37	14	4	0	0	0
2	2	334	M	43	14	12	0	0	-1
2	2	367	M	64	14	11	0	1	-1
2	2	365	F	79	14	13	1	0	9
2	2	370	F	71	14	22	1	0	-1
2	2	362	F	61	14	23	1	0	3
2	2	381	F	78	15	30	0	0	17
2	2	222	M	68	15	18	0	0	14
2	2	371	F	50	15	8	0	0	1
2	2	369	F	67	15	19	1	0	5
2	2	1047	M	39	15	7	0	0	-1
2	2	267	F	74	15	1	0	0	8
2	2	345	F	80	15	25	1	0	-1
2	2	1048	F	79	16	11	0	0	31
2	2	377	M	46	16	1	1	0	-1
2	2	379	M	74	16	8	0	0	2
2	2	343	M	50	16	4	0	0	-1
2	2	385	M	64	17	1	0	1	0
2	2	384	M	69	17	18	1	0	0
2	2	356	F	83	17	4	0	0	3
2	2	382	M	73	17	16	0	1	0
2	2	1049	M	28	17	9	0	0	-1
2	2	386	M	65	18	9	0	0	-1
2	2	383	F	75	18	16	0	1	5
2	2	387	F	77	18	6	0	0	4
3	2	411	F	78	1	6	0	0	14
3	2	395	M	70	1	2	1	0	0
3	2	1050	M	80	1	11	0	0	-1
3	2	426	F	76	2	1	0	0	6
3	2	400	M	73	2	5	0	0	13
3	2	418	F	42	2	9	1	0	1
3	2	397	F	78	2	2	0	1	0
3	2	1051	M	88	2	6	0	0	1
3	2	409	F	77	2	17	1	0	13
3	2	1052	F	62	3	18	0	0	0
3	2	401	F	60	3	3	1	0	-1
3	2	408	F	60	3	11	1	0	0
3	2	1053	F	72	3	1	1	0	0
3	2	407	F	76	3	16	0	0	-1
3	2	414	F	80	3	5	1	0	1
3	2	404	M	82	3	12	0	0	0
3	2	1054	M	69	4	10	1	0	5
3	2	1055	M	70	4	12	0	1	5
3	2	417	M	59	4	14	0	0	8
3	2	1056	F	90	4	9	0	1	9
3	2	452	M	66	4	11	0	1	5
3	2	450	M	63	4	13	0	1	5
3	2	413	F	80	4	8	0	1	10
3	2	1057	M	78	4	2	0	0	0
3	2	412	F	88	4	1	1	0	0
3	2	415	F	68	4	5	0	1	0
3	2	410	M	64	4	3	1	0	7
3	2	1058	F	81	5	7	1	0	3
3	2	1059	F	54	5	3	0	1	18
3	2	416	F	51	5	1	0	1	0
3	2	432	F	83	6	8	1	0	11
3	2	1060	F	78	6	3	1	0	0
3	2	444	F	88	6	25	0	0	-1
3	2	431	F	73	6	4	0	1	-1
3	2	430	F	42	6	9	0	1	-1
3	2	456	M	68	6	23	0	0	1
3	2	433	F	74	6	6	0	1	-1
3	2	434	M	53	6	11	1	0	-1
3	2	448	M	60	6	19	0	0	30
3	2	423	F	68	6	12	0	0	-1
3	2	449	F	83	6	17	0	0	30
3	2	420	F	82	6	16	1	0	-1
3	2	442	F	77	6	2	1	0	4
3	2	424	F	82	6	20	0	0	2
3	2	425	F	92	6	18	0	1	0
3	2	455	F	77	7	5	1	0	2
3	2	446	F	76	7	19	0	0	0
3	2	486	F	73	7	11	0	1	2
3	2	445	M	92	7	21	0	0	0
3	2	482	M	60	7	9	1	0	0
3	2	1061	M	80	7	25	0	0	0
3	2	1062	F	68	7	28	0	1	-1
3	2	443	M	84	7	27	0	0	34
3	2	489	F	79	7	26	1	0	4
3	2	451	F	71	7	3	0	1	-1
3	2	476	F	58	7	16	0	1	-1
3	2	437	F	41	7	6	0	1	-1
3	2	441	F	78	7	8	0	1	4
3	2	474	F	80	7	14	0	1	5
3	2	473	F	90	7	12	0	0	2
3	2	439	M	66	7	2	0	1	-1
3	2	475	F	63	7	10	0	1	2
3	2	1063	F	68	7	18	0	1	4
3	2	461	F	80	8	1	0	0	0
3	2	497	M	50	8	19	0	0	1
3	2	422	F	88	8	8	0	0	7
3	2	487	F	64	8	25	1	0	2
3	2	508	F	71	8	4	1	0	-1
3	2	488	F	72	8	27	1	0	2
3	2	462	F	54	8	2	1	0	9
3	2	481	F	61	8	29	0	1	3
3	2	1064	F	74	8	12	0	0	9
3	2	464	F	76	8	13	0	0	0
3	2	468	F	77	8	30	0	0	0
3	2	460	M	84	8	9	0	1	0
3	2	1065	F	73	8	10	0	0	7
3	2	453	F	82	8	5	1	0	-1
3	2	494	F	86	9	4	1	0	0
3	2	458	M	80	9	29	0	1	26
3	2	493	F	78	9	8	0	0	2
3	2	457	F	57	9	27	0	1	-1
3	2	511	F	77	9	14	0	0	2
3	2	498	F	68	9	21	1	0	-1
3	2	513	F	88	9	12	0	0	2
3	2	467	F	80	9	17	0	0	8
3	2	510	F	58	9	24	1	0	7
3	2	465	F	78	9	25	0	1	25
3	2	470	F	70	9	20	0	0	4
3	2	483	F	72	9	5	0	1	0
3	2	469	F	80	9	18	0	0	4
3	2	484	F	76	9	9	0	1	-1
3	2	1066	M	72	9	28	0	0	-1
3	2	1067	F	80	9	11	1	0	0
3	2	496	F	87	9	2	1	0	0
3	2	479	F	51	9	1	1	0	0
3	2	506	M	56	10	4	1	0	5
3	2	502	M	52	10	17	0	1	11
3	2	507	M	76	10	2	1	0	10
3	2	500	M	64	10	19	0	1	14
3	2	505	F	68	10	6	0	1	5
3	2	516	F	75	10	9	0	1	-1
3	2	518	F	70	10	27	1	0	7
3	2	520	F	76	10	3	0	1	-1
3	2	501	M	45	10	15	1	0	11
3	2	1068	F	80	10	30	0	0	2
3	2	514	M	86	10	11	0	1	1
3	2	529	F	87	10	22	0	1	4
3	2	477	F	70	10	23	0	1	23
3	2	1069	F	72	10	28	0	0	3
3	2	540	F	85	10	29	1	0	2
3	2	526	F	83	11	27	0	1	2
3	2	1070	M	60	11	20	0	0	0
3	2	527	F	90	11	29	0	1	2
3	2	1071	M	95	11	24	1	0	0
3	2	517	F	57	11	1	0	0	4
3	2	525	M	68	11	21	0	0	-1
3	2	546	M	72	11	2	0	1	6
3	2	1072	F	79	11	15	0	1	14
3	2	1073	M	69	11	4	0	1	6
3	2	523	M	60	11	7	0	0	-1
3	2	550	F	91	11	12	1	0	4
3	2	1074	M	66	11	23	0	0	3
3	2	1075	M	80	12	16	0	0	1
3	2	1076	M	83	12	18	0	0	1
3	2	515	F	84	12	21	0	0	4
3	2	537	M	71	12	27	0	0	-1
3	2	499	F	40	12	1	0	0	6
3	2	428	M	74	12	17	0	0	-1
3	2	463	M	63	12	5	1	0	-1
3	2	427	M	72	12	15	0	0	-1
3	2	1077	M	71	12	13	0	0	-1
3	2	405	M	86	12	10	1	0	-1
3	2	406	M	85	12	12	0	1	-1
3	2	521	F	86	13	1	1	0	4
3	2	557	M	65	13	27	1	0	6
3	2	535	M	48	13	2	1	0	4
3	2	541	F	58	13	21	1	0	3
3	2	533	M	59	13	4	0	1	-1
3	2	542	M	50	13	19	1	0	3
3	2	538	M	84	13	9	0	1	-1
3	2	543	F	72	13	23	1	0	-1
3	2	539	M	88	13	13	0	1	6
3	2	549	F	62	13	30	0	0	-1
3	2	1078	F	64	13	11	1	0	-1
3	2	1079	M	62	13	26	0	0	7
3	2	563	M	44	13	18	1	0	13
3	2	1080	M	72	14	10	1	0	1
3	2	1081	M	21	14	19	1	0	9
3	2	1082	F	80	14	14	1	0	1
3	2	1083	F	35	14	21	1	0	-1
3	2	1084	M	80	14	18	0	1	8
3	2	552	F	63	14	27	1	0	7
3	2	528	M	64	14	28	0	0	6
3	2	1085	F	76	14	3	0	1	0
3	2	531	M	70	14	4	0	1	2
3	2	547	M	65	15	8	1	0	-1
3	2	1086	M	76	15	29	1	0	8
3	2	556	M	61	15	11	0	0	10
3	2	1087	M	50	15	25	1	0	-1
3	2	558	M	70	15	1	0	0	0
3	2	559	M	82	15	2	0	0	7
3	2	536	F	73	15	19	0	1	5
3	2	1088	M	65	15	16	1	0	2
3	2	554	F	56	15	9	0	0	10
3	2	564	F	82	16	7	0	0	-1
3	2	1089	F	41	16	19	0	0	-1
3	2	1090	M	67	16	20	0	0	0
3	2	1091	M	55	16	16	1	0	-1
3	2	566	M	71	16	3	0	0	-1
3	2	1092	M	63	16	4	0	0	-1
3	2	570	M	76	16	14	0	1	1
3	2	569	M	60	17	3	0	1	-1
3	2	421	M	60	17	7	0	0	-1
3	2	1093	F	54	17	18	1	0	-1
3	2	568	M	60	17	1	1	0	0
3	2	1094	M	61	18	9	0	0	-1
4	2	785	M	81	1	6	0	0	0
4	2	579	M	80	1	1	0	0	0
4	2	573	M	81	1	7	1	0	-1
4	2	784	M	85	1	8	0	0	0
4	2	584	M	82	1	11	0	0	3
4	2	572	M	66	1	3	0	0	3
4	2	1095	F	71	1	14	0	0	-1
4	2	582	F	61	2	10	0	0	0
4	2	583	F	77	2	12	0	0	-1
4	2	1096	F	90	2	14	0	0	-1
4	2	580	M	57	2	4	0	1	-1
4	2	1097	F	75	2	9	0	1	0
4	2	581	M	72	2	2	1	0	0
4	2	586	M	88	2	1	1	0	0
4	2	585	M	93	2	5	0	1	0
4	2	1098	F	81	2	7	0	1	0
4	2	578	F	83	2	13	0	0	-1
4	2	610	F	55	3	2	0	1	-1
4	2	591	M	53	3	5	0	0	3
4	2	1099	M	83	3	8	1	0	1
4	2	1100	F	75	3	6	1	0	0
4	2	1101	F	88	3	10	1	0	1
4	2	575	M	69	3	17	0	0	-1
4	2	593	F	72	3	11	1	0	0
4	2	588	M	77	3	18	0	0	-1
4	2	574	F	50	3	15	0	0	3
4	2	592	M	86	3	9	1	0	0
4	2	595	F	75	4	10	0	1	4
4	2	1102	F	88	4	12	0	1	17
4	2	630	F	84	4	14	0	0	-1
4	2	604	F	73	4	9	0	1	9
4	2	577	F	86	4	11	0	1	-1
4	2	602	F	84	4	13	0	1	1
4	2	658	M	71	4	4	0	1	4
4	2	589	M	72	4	5	1	0	2
4	2	594	M	62	4	3	1	0	4
4	2	776	M	79	4	1	0	1	6
4	2	590	M	64	4	7	1	0	-1
4	2	601	M	79	5	5	0	1	10
4	2	1103	M	51	5	6	0	0	0
4	2	1104	F	83	5	3	0	1	10
4	2	603	M	77	5	4	0	0	0
4	2	1105	0	0	6	15	0	0	-1
4	2	607	F	91	6	10	0	1	6
4	2	1106	M	83	6	22	1	0	-1
4	2	619	F	78	6	19	0	0	-1
4	2	608	M	78	6	12	1	0	13
4	2	636	F	58	6	1	0	0	0
4	2	617	F	59	6	11	0	0	4
4	2	609	F	88	6	14	0	1	1
4	2	645	F	60	6	24	1	0	-1
4	2	623	F	69	6	9	0	0	10
4	2	613	F	86	6	16	0	0	3
4	2	661	M	81	6	2	1	0	-1
4	2	625	F	84	6	7	0	0	8
4	2	769	M	42	6	25	1	0	38
4	2	659	F	88	6	4	0	1	0
4	2	622	M	66	6	3	0	0	-1
4	2	616	F	73	6	13	0	0	1
4	2	624	M	71	6	5	0	0	10
4	2	621	M	63	6	23	0	1	12
4	2	614	F	53	7	25	0	1	17
4	2	632	F	71	7	26	0	1	3
4	2	667	F	78	7	21	0	1	5
4	2	1107	F	88	7	13	0	1	-1
4	2	631	F	71	7	28	0	0	3
4	2	684	F	77	7	23	1	0	18
4	2	643	F	80	7	11	0	0	1
4	2	634	F	53	7	24	0	1	3
4	2	642	F	65	7	17	0	1	-1
4	2	638	F	83	7	7	0	0	1
4	2	1108	F	66	7	22	0	1	3
4	2	655	F	78	7	12	0	1	0
4	2	1109	M	68	7	5	0	1	1
4	2	696	M	71	7	20	0	1	-1
4	2	653	M	77	7	14	0	1	0
4	2	641	F	83	7	9	0	0	1
4	2	598	F	88	7	8	1	0	0
4	2	656	F	78	7	10	0	1	-1
4	2	663	M	81	7	3	1	0	1
4	2	599	F	82	7	6	0	1	0
4	2	637	F	66	7	15	1	0	-1
4	2	618	F	67	7	27	0	1	19
4	2	600	M	80	7	4	0	1	-1
4	2	675	F	73	8	4	0	0	0
4	2	646	F	62	8	5	0	1	0
4	2	1110	F	67	8	8	1	0	5
4	2	654	F	51	8	9	0	0	-1
4	2	629	F	75	8	1	0	1	3
4	2	685	F	57	8	10	1	0	5
4	2	649	F	72	8	7	0	0	2
4	2	628	F	84	8	3	0	1	5
4	2	1111	M	41	8	22	1	0	4
4	2	1112	M	54	8	20	0	1	-1
4	2	690	F	68	8	16	0	0	9
4	2	683	F	65	8	6	0	1	3
4	2	669	F	73	8	2	0	0	0
4	2	651	F	72	8	26	0	0	5
4	2	1113	M	67	8	29	0	1	2
4	2	657	F	80	8	15	0	1	0
4	2	665	F	83	8	19	0	0	5
4	2	650	M	47	8	23	1	0	24
4	2	652	F	57	8	21	0	1	22
4	2	647	F	74	8	30	0	0	-1
4	2	734	F	64	8	27	1	0	21
4	2	688	M	64	9	8	0	1	-1
4	2	686	M	58	9	10	1	0	-1
4	2	671	F	74	9	2	0	0	17
4	2	597	F	87	9	15	1	0	23
4	2	677	M	57	9	7	1	0	-1
4	2	682	F	80	9	5	0	1	1
4	2	676	M	68	9	9	0	1	1
4	2	772	F	81	9	26	1	0	3
4	2	606	M	54	9	30	0	0	-1
4	2	633	F	83	9	20	0	1	4
4	2	644	M	60	9	22	1	0	7
4	2	627	M	58	9	18	0	0	4
4	2	626	F	80	9	24	0	1	5
4	2	780	F	78	9	29	1	0	-1
4	2	758	F	53	9	27	1	0	4
4	2	662	F	65	9	21	1	0	4
4	2	1114	F	75	9	23	0	1	4
4	2	660	F	74	9	25	0	1	4
4	2	692	M	84	10	30	0	0	0
4	2	681	F	60	10	2	0	0	-1
4	2	1115	M	68	10	9	1	0	-1
4	2	729	M	76	10	3	0	0	4
4	2	726	M	68	10	1	0	0	4
4	2	620	F	57	10	27	0	1	9
4	2	710	M	50	10	21	0	1	4
4	2	693	M	67	10	17	0	1	2
4	2	1116	F	63	10	29	0	1	35
4	2	668	M	84	10	16	0	0	1
4	2	672	F	75	10	14	0	0	3
4	2	689	M	80	10	8	0	1	1
4	2	706	F	67	11	8	1	0	3
4	2	714	F	88	11	28	0	1	2
4	2	713	M	42	11	30	1	0	2
4	2	673	F	50	11	25	1	0	8
4	2	724	F	71	11	23	0	1	2
4	2	718	F	68	11	21	1	0	2
4	2	695	F	83	11	13	0	0	6
4	2	1117	F	72	11	9	1	0	-1
4	2	700	M	68	11	7	1	0	4
4	2	698	M	83	11	3	0	0	15
4	2	727	F	53	11	19	1	0	2
4	2	735	M	79	11	29	0	0	-1
4	2	719	F	75	11	16	1	0	7
4	2	716	F	66	11	14	0	1	12
4	2	749	M	75	12	21	0	1	5
4	2	694	M	62	12	29	0	0	-1
4	2	691	M	60	12	25	1	0	-1
4	2	728	F	53	12	27	0	1	8
4	2	709	F	62	12	1	0	0	-1
4	2	639	M	72	12	7	1	0	4
4	2	748	M	65	12	17	0	1	2
4	2	753	M	95	12	13	0	0	6
4	2	739	F	68	12	10	1	0	-1
4	2	740	F	74	12	12	0	1	-1
4	2	722	M	85	12	4	1	0	-1
4	2	723	M	58	12	2	1	0	0
4	2	1118	M	82	12	19	1	0	-1
4	2	711	F	39	12	26	0	0	-1
4	2	1119	F	52	12	30	1	0	-1
4	2	1120	F	37	13	29	1	0	4
4	2	752	F	68	13	27	1	0	26
4	2	757	F	70	13	25	1	0	26
4	2	699	F	83	13	23	0	1	19
4	2	1121	M	50	13	17	0	1	-1
4	2	743	M	51	13	9	1	0	17
4	2	745	M	63	13	11	1	0	-1
4	2	756	M	77	13	6	1	0	2
4	2	1122	F	43	13	14	0	0	-1
4	2	737	F	83	14	25	0	1	4
4	2	1123	M	64	14	29	0	1	-1
4	2	730	M	57	14	19	0	0	4
4	2	762	M	50	14	5	0	0	0
4	2	738	F	76	14	2	1	0	0
4	2	731	M	79	14	6	1	0	1
4	2	741	F	76	14	4	1	0	-1
4	2	732	F	87	14	28	1	0	2
4	2	733	M	66	14	8	1	0	1
4	2	782	M	56	15	29	0	0	-1
4	2	770	M	74	15	25	1	0	4
4	2	705	F	84	15	23	0	1	21
4	2	747	M	62	15	19	0	0	-1
4	2	771	M	75	15	13	1	0	-1
4	2	760	M	69	15	1	1	0	3
4	2	1124	M	68	15	2	0	1	-1
4	2	765	F	77	15	30	0	1	4
4	2	1125	M	37	15	14	1	0	-1
4	2	766	F	35	15	16	1	0	-1
4	2	767	M	37	15	24	0	1	1
4	2	761	M	51	15	26	1	0	0
4	2	708	M	52	16	17	1	0	9
4	2	775	M	74	16	9	0	0	-1
4	2	1126	M	55	16	1	1	0	-1
4	2	774	M	81	16	2	0	0	7
4	2	1127	F	81	16	6	0	0	13
4	2	779	F	62	17	3	1	0	3
4	2	781	F	64	17	18	1	0	-1
4	2	778	F	50	17	8	1	0	-1
4	2	773	F	67	17	12	0	0	-1
4	2	783	M	42	18	9	0	0	12
4	2	755	F	68	18	18	1	0	0
5	2	787	F	90	1	9	0	1	0
5	2	1128	F	77	1	13	1	0	-1
5	2	907	M	49	1	5	0	1	-1
5	2	1129	M	57	1	7	1	0	-1
5	2	1130	M	77	1	3	0	1	6
5	2	908	M	43	1	1	1	0	4
5	2	794	F	64	1	12	0	0	1
5	2	988	F	64	2	7	0	1	3
5	2	798	M	88	2	9	0	1	0
5	2	797	M	74	2	11	1	0	2
5	2	821	F	66	2	16	1	0	2
5	2	1131	F	86	2	14	0	1	1
5	2	791	F	83	2	12	0	0	1
5	2	788	F	71	2	4	1	0	10
5	2	786	M	65	2	2	1	0	10
5	2	895	M	67	2	8	1	0	26
5	2	1132	F	60	2	18	1	0	10
5	2	884	F	86	3	17	0	0	-1
5	2	935	F	76	3	11	1	0	3
5	2	818	F	90	3	13	0	1	3
5	2	1133	M	79	3	9	1	0	3
5	2	804	F	39	3	5	1	0	-1
5	2	803	F	79	3	7	0	1	-1
5	2	802	F	81	3	3	0	1	-1
5	2	1134	F	79	3	15	0	0	14
5	2	809	F	64	3	14	0	1	1
5	2	807	F	40	3	12	0	0	-1
5	2	864	F	87	3	2	1	0	0
5	2	865	F	85	3	4	0	1	-1
5	2	806	F	63	3	6	0	1	0
5	2	813	F	78	3	10	0	1	1
5	2	1135	F	70	4	10	1	0	-1
5	2	953	M	56	4	9	0	1	-1
5	2	1136	F	70	4	11	0	1	-1
5	2	1137	F	76	4	13	0	1	11
5	2	1138	F	86	4	15	0	1	14
5	2	1139	F	73	4	17	1	0	14
5	2	793	M	63	4	4	1	0	-1
5	2	816	M	93	4	6	0	1	2
5	2	814	F	78	4	8	0	1	2
5	2	820	F	44	5	2	0	1	0
5	2	829	M	56	5	4	0	1	8
5	2	822	F	53	5	3	0	1	0
5	2	823	F	60	5	5	1	0	2
5	2	819	F	86	5	6	0	1	13
5	2	841	0	0	6	24	1	0	-1
5	2	869	F	83	6	26	0	1	40
5	2	1140	F	93	6	21	0	1	-1
5	2	827	F	62	6	4	1	0	-1
5	2	885	F	72	6	25	0	0	45
5	2	826	M	88	6	2	0	1	0
5	2	825	F	87	6	6	1	0	-1
5	2	1141	M	65	6	11	1	0	-1
5	2	887	F	78	6	17	0	1	1
5	2	860	F	88	6	12	0	1	2
5	2	843	F	74	6	15	1	0	24
5	2	836	F	68	6	22	1	0	-1
5	2	832	F	90	6	10	1	0	-1
5	2	888	F	72	6	19	1	0	1
5	2	998	M	77	6	18	0	0	-1
5	2	828	F	88	6	16	0	0	1
5	2	833	F	71	6	8	0	1	-1
5	2	868	F	72	6	20	0	1	-1
5	2	839	M	91	6	5	0	1	-1
5	2	837	F	69	6	3	0	0	-1
5	2	1142	F	80	6	7	1	0	-1
5	2	1143	M	83	6	1	0	0	0
5	2	817	F	80	7	3	0	0	16
5	2	1144	F	55	7	1	0	0	14
5	2	845	F	88	7	7	0	1	0
5	2	840	M	68	7	5	0	1	0
5	2	846	F	69	7	9	0	1	5
5	2	855	F	61	7	26	1	0	1
5	2	877	M	65	7	21	0	1	-1
5	2	853	F	58	7	24	0	1	29
5	2	1145	F	69	7	27	0	0	1
5	2	876	F	79	7	18	0	0	3
5	2	872	F	67	7	16	0	0	1
5	2	995	F	73	7	12	1	0	9
5	2	996	F	59	7	10	1	0	9
5	2	1146	F	54	7	2	1	0	-1
5	2	883	F	66	7	6	0	1	7
5	2	960	F	72	7	25	0	0	1
5	2	838	F	81	7	11	0	1	5
5	2	830	F	73	7	13	0	1	4
5	2	1003	F	82	8	7	0	0	7
5	2	930	F	75	8	6	0	0	2
5	2	1002	F	77	8	5	0	0	-1
5	2	867	M	81	8	1	0	0	0
5	2	1147	F	62	8	2	0	1	0
5	2	852	F	84	8	28	0	1	29
5	2	1148	F	48	8	22	0	0	5
5	2	831	F	81	8	20	0	1	5
5	2	859	F	74	8	12	0	1	13
5	2	851	F	71	8	26	0	1	6
5	2	1149	F	50	8	18	1	0	8
5	2	920	F	76	8	4	0	1	4
5	2	1150	F	72	8	10	1	0	7
5	2	1151	F	63	8	8	0	1	7
5	2	1152	F	52	9	5	0	0	18
5	2	894	M	64	9	1	1	0	-1
5	2	878	F	87	9	16	0	1	4
5	2	896	F	64	9	30	0	0	-1
5	2	1153	F	78	9	6	0	1	19
5	2	902	F	60	9	26	0	0	5
5	2	932	F	74	9	22	0	0	8
5	2	871	F	81	9	18	0	1	2
5	2	881	M	67	9	4	1	0	6
5	2	965	F	68	9	23	0	1	3
5	2	858	M	64	9	10	0	1	12
5	2	964	M	64	9	25	1	0	-1
5	2	963	F	64	9	19	0	0	-1
5	2	966	F	73	9	21	0	0	4
5	2	863	F	71	10	23	1	0	2
5	2	862	M	74	10	29	1	0	2
5	2	928	F	69	10	25	0	1	2
5	2	861	F	72	10	27	0	1	2
5	2	944	F	54	10	9	0	0	6
5	2	945	F	71	10	7	0	0	-1
5	2	1154	M	55	10	3	0	1	-1
5	2	916	F	76	10	26	0	1	-1
5	2	899	F	77	10	6	0	1	0
5	2	901	F	73	10	2	0	1	0
5	2	900	F	65	10	4	0	1	0
5	2	898	F	75	10	8	0	0	0
5	2	914	M	59	10	22	1	0	3
5	2	921	F	72	10	16	1	0	1
5	2	917	M	77	10	14	0	1	0
5	2	967	F	53	10	28	1	0	1
5	2	1155	F	90	10	24	1	0	4
5	2	874	F	52	10	20	0	1	-1
5	2	918	F	64	10	30	1	0	21
5	2	924	F	65	11	29	1	0	0
5	2	905	F	86	11	21	0	1	3
5	2	1156	F	75	11	3	0	0	-1
5	2	972	F	81	11	5	0	0	-1
5	2	974	F	64	11	9	0	0	20
5	2	915	F	73	11	30	0	1	10
5	2	922	F	77	11	26	0	1	-1
5	2	969	F	76	11	12	0	0	8
5	2	984	F	86	11	18	1	0	16
5	2	1157	M	83	11	16	1	0	16
5	2	931	M	75	11	2	0	0	-1
5	2	959	M	55	11	8	0	0	2
5	2	1158	F	80	11	10	0	0	6
5	2	1012	F	71	11	25	0	1	28
5	2	1159	F	48	12	5	0	0	3
5	2	1160	M	81	12	27	0	1	-1
5	2	951	F	65	12	23	0	0	4
5	2	903	M	76	12	3	0	0	-1
5	2	1161	F	86	12	7	0	0	-1
5	2	842	F	82	12	1	0	0	16
5	2	923	M	75	12	30	0	1	32
5	2	975	F	72	12	22	0	0	6
5	2	933	M	66	12	20	0	1	3
5	2	1162	M	59	12	12	1	0	22
5	2	982	F	62	12	8	1	0	4
5	2	958	F	68	12	2	0	0	-1
5	2	983	F	69	12	6	0	1	6
5	2	934	M	77	12	18	0	1	1
5	2	956	M	79	12	28	1	0	29
5	2	1163	F	71	13	29	0	0	-1
5	2	977	M	48	13	30	0	1	-1
5	2	1164	F	89	13	26	0	1	4
5	2	1165	F	77	13	20	0	1	8
5	2	971	F	73	13	22	1	0	6
5	2	856	F	85	13	8	0	1	-1
5	2	942	F	79	13	4	0	0	0
5	2	941	F	66	13	2	0	0	2
5	2	955	F	86	13	16	0	0	5
5	2	954	F	69	13	14	0	1	5
5	2	857	F	62	13	10	0	1	-1
5	2	950	F	61	13	15	0	0	6
5	2	949	F	61	13	13	0	0	6
5	2	987	F	68	13	1	0	0	-1
5	2	913	M	62	13	5	1	0	5
5	2	952	F	43	14	27	0	0	-1
5	2	1166	M	39	14	23	1	0	16
5	2	1167	F	75	14	10	0	0	13
5	2	880	F	81	14	6	0	1	3
5	2	938	M	74	14	28	0	0	27
5	2	879	M	80	14	2	1	0	-1
5	2	1168	F	32	14	20	0	1	-1
5	2	997	M	74	14	26	0	0	-1
5	2	991	F	79	14	22	1	0	16
5	2	936	F	77	14	3	0	1	14
5	2	985	M	37	14	7	0	1	-1
5	2	937	M	70	14	1	0	0	-1
5	2	1169	M	53	14	4	1	0	11
5	2	994	M	16	15	29	0	0	28
5	2	993	M	53	15	23	0	1	8
5	2	992	F	65	15	19	1	0	15
5	2	1001	F	71	15	3	1	0	9
5	2	999	F	59	15	1	0	1	7
5	2	961	F	77	15	28	0	0	4
5	2	980	F	80	15	18	0	0	15
5	2	981	F	73	15	16	0	0	17
5	2	1170	F	59	15	26	0	0	-1
5	2	986	F	46	15	8	0	0	-1
5	2	1004	M	72	16	15	0	0	-1
5	2	1011	M	60	16	1	0	1	23
5	2	1010	M	46	16	3	1	0	-1
5	2	1005	M	66	16	2	1	0	-1
5	2	1009	F	61	16	8	1	0	9
5	2	1171	F	72	16	6	0	1	-1
5	2	1172	M	60	16	10	0	1	-1
5	2	1006	M	68	16	20	0	0	3
5	2	1008	M	44	16	12	0	0	10
5	2	1173	M	54	16	16	1	0	8
5	2	1174	F	57	17	1	0	1	-1
5	2	1175	F	62	17	2	0	1	-1
5	2	1176	F	81	17	18	1	0	-1
5	2	847	F	55	17	3	1	0	-1
5	2	1022	F	51	18	13	0	0	-1
5	2	1023	M	38	18	11	0	0	3
5	2	1015	F	59	18	7	0	0	9
5	2	1177	M	54	18	5	0	1	-1
5	2	1178	M	49	18	9	0	0	-1
5	2	1018	F	63	18	18	0	1	3
5	2	1020	M	68	18	14	0	0	4
5	2	1016	M	60	18	12	0	0	19
5	2	1024	M	43	18	2	1	0	-1
5	2	1017	F	66	18	16	0	1	1
5	2	1179	M	55	18	8	0	0	-1
1	3	1	M	85	1	13	1	0	-1
1	3	4	M	79	1	9	0	0	-1
1	3	2	F	92	1	4	0	1	-1
1	3	3	M	86	1	6	1	0	-1
1	3	1025	F	57	2	18	0	0	-1
1	3	5	M	64	2	12	0	0	-1
1	3	6	F	65	2	10	0	0	-1
1	3	14	F	82	2	13	0	1	-1
1	3	15	F	87	2	15	0	1	-1
1	3	12	M	64	3	15	1	0	-1
1	3	16	F	86	3	1	0	0	-1
1	3	13	F	80	3	11	1	0	-1
1	3	19	F	59	3	8	0	0	-1
1	3	17	F	94	3	2	0	0	-1
1	3	1027	F	89	4	10	0	0	-1
1	3	127	M	94	4	12	0	0	-1
1	3	23	F	68	4	16	0	0	-1
1	3	22	F	89	4	18	0	0	-1
1	3	1028	F	93	4	9	0	1	-1
1	3	1026	F	88	4	11	1	0	-1
1	3	40	F	73	4	8	0	0	-1
1	3	30	F	65	4	3	1	0	-1
1	3	26	F	89	5	6	0	0	-1
1	3	25	F	84	5	2	0	0	-1
1	3	86	F	70	6	19	0	1	-1
1	3	21	F	79	6	5	0	0	-1
1	3	37	F	95	6	3	0	0	-1
1	3	1180	M	83	6	1	0	0	-1
1	3	36	M	50	6	11	0	0	-1
1	3	65	F	83	6	25	0	0	-1
1	3	77	F	68	6	21	1	0	-1
1	3	94	M	71	6	20	0	0	-1
1	3	20	F	85	6	7	0	0	-1
1	3	66	F	81	6	23	0	1	-1
1	3	41	0	0	6	2	0	0	-1
1	3	42	M	86	6	12	0	0	-1
1	3	28	F	60	6	26	0	0	-1
1	3	60	F	59	7	25	1	0	-1
1	3	126	F	66	7	19	0	1	-1
1	3	58	F	87	7	13	0	1	-1
1	3	55	F	58	7	5	1	0	-1
1	3	48	F	80	7	7	0	1	-1
1	3	56	F	76	7	11	1	0	-1
1	3	71	F	71	7	8	0	1	-1
1	3	50	F	59	7	18	1	0	-1
1	3	67	M	75	7	28	0	0	-1
1	3	129	F	81	7	4	0	1	-1
1	3	123	F	78	7	6	0	0	-1
1	3	73	F	76	7	10	1	0	-1
1	3	128	F	64	7	2	1	0	-1
1	3	105	M	73	8	4	1	0	-1
1	3	38	M	50	8	16	0	1	-1
1	3	96	F	55	8	28	1	0	-1
1	3	44	F	75	8	21	0	1	-1
1	3	47	F	56	8	23	1	0	-1
1	3	62	F	77	8	29	0	0	-1
1	3	1181	F	70	8	5	0	1	-1
1	3	69	M	59	8	7	1	0	-1
1	3	53	0	0	9	30	0	1	-1
1	3	1031	M	75	9	24	0	0	-1
1	3	111	F	65	9	20	0	0	-1
1	3	112	F	83	9	14	1	0	-1
1	3	102	M	89	9	8	0	1	-1
1	3	101	M	81	9	6	1	0	-1
1	3	1182	F	82	9	25	0	1	-1
1	3	82	F	78	9	13	1	0	-1
1	3	74	M	80	9	3	0	0	-1
1	3	76	M	95	9	7	0	1	-1
1	3	75	F	73	9	5	0	1	-1
1	3	68	M	85	9	1	0	0	-1
1	3	39	F	65	9	27	1	0	-1
1	3	139	F	64	10	2	0	0	-1
1	3	51	F	78	10	14	1	0	-1
1	3	1183	M	70	10	16	0	1	-1
1	3	91	F	81	10	28	0	0	-1
1	3	85	F	59	10	5	1	0	-1
1	3	83	F	72	10	7	0	1	-1
1	3	1034	F	39	10	1	1	0	-1
1	3	95	F	74	10	23	1	0	-1
1	3	1033	F	87	10	27	0	1	-1
1	3	99	F	79	11	24	0	0	-1
1	3	98	M	77	11	22	0	0	-1
1	3	79	F	82	11	25	0	1	-1
1	3	104	F	82	11	17	0	0	-1
1	3	103	F	57	11	19	0	0	-1
1	3	1035	F	73	11	27	0	0	-1
1	3	78	F	64	11	29	0	0	-1
1	3	113	M	70	11	30	0	0	-1
1	3	114	F	78	11	26	0	0	-1
1	3	132	M	45	11	28	0	0	-1
1	3	134	M	77	12	6	0	1	-1
1	3	1184	M	82	12	4	1	0	-1
1	3	131	F	90	12	2	1	0	-1
1	3	109	M	66	12	23	0	0	-1
1	3	120	M	72	12	19	0	0	-1
1	3	135	F	57	12	1	0	0	-1
1	3	151	F	88	13	10	0	0	-1
1	3	141	F	71	13	4	0	1	-1
1	3	142	F	94	13	6	1	0	-1
1	3	140	M	80	13	2	0	1	-1
1	3	138	M	53	13	30	0	0	-1
1	3	108	F	65	13	23	0	0	-1
1	3	124	F	55	13	25	0	1	-1
1	3	110	F	75	13	29	1	0	-1
1	3	122	F	79	13	27	1	0	-1
1	3	118	M	50	14	30	1	0	-1
1	3	107	F	91	14	28	0	1	-1
1	3	106	F	77	14	26	0	0	-1
1	3	145	M	73	14	23	0	0	-1
1	3	100	M	73	15	22	0	0	-1
1	3	130	M	75	15	9	0	0	-1
1	3	148	F	61	15	29	1	0	-1
1	3	156	M	83	16	1	0	0	-1
1	3	157	F	25	16	11	1	0	-1
1	3	155	F	84	16	15	1	0	-1
1	3	31	F	78	16	2	0	1	-1
[truncated: 663 more rows]
